# Supplementary material for: Exploratory Evaluation of Circulating Microbiota-Derived Corisin Levels in Women with Adverse Pregnancy Outcomes
Source: Antioxidants (Basel). 2025 May 31;14(6):670. doi: 10.3390/antiox14060670 (PMC12189293; doi:10.3390/antiox14060670)
Supplement: Supplementary file 1 [file antioxidants-14-00670-s001.zip]

Archive with 1 entries (1 files):
- antioxidants-3632463-supplementary.pdf
